# Supplementary material for: GNS561 Exhibits Potent Antiviral Activity against SARS-CoV-2 through Autophagy Inhibition
Source: Viruses. 2022 Jan 12;14(1):132. doi: 10.3390/v14010132 (PMC8778678; doi:10.3390/v14010132)
Supplement: Supplementary file 1 [file viruses-14-00132-s001.zip]

Archive with 1 entries (1 files):
- viruses-1498580-supplementary.pdf
